# Supplementary material for: Cyclization and Docking Protocol for Cyclic Peptide–Protein Modeling Using HADDOCK2.4
Source: J Chem Theory Comput. 2022 Jun 2;18(6):4027–40. doi: 10.1021/acs.jctc.2c00075 (PMC9202357; doi:10.1021/acs.jctc.2c00075)
Supplement: Supplementary file 2 — ct2c00075_si_002.xlsx [file ct2c00075_si_002.xlsx]

## Sheet: Sheet1
Name	HADDOCK_rank	Fnat	iRMSD
3avi	1	0.448	2688
3avi	2	0.724	1239
3avi	3	0.414	2608
3avi	4	0.793	1477
3avi	5	0.862	1331
3avi	6	0.448	2509
3avi	7	0.483	2892
3avi	8	0.345	2239
3avi	9	0.310	2847
3avi	10	0.345	2703
3avb	1	0.815	2427
3avb	2	0.778	1933
3avb	3	0.815	2597
3avb	4	0.852	2319
3avb	5	0.296	2730
3avb	6	0.296	2622
3avb	7	0.481	2173
3avb	8	0.407	2054
3avb	9	0.333	2778
3avb	10	0.815	2104
3av9	1	0.214	3017
3av9	2	0.143	2993
3av9	3	0.679	1409
3av9	4	0.536	2528
3av9	5	0.643	1883
3av9	6	0.500	1714
3av9	7	0.179	2975
3av9	8	0.714	1982
3av9	9	0.393	2255
3av9	10	0.714	1990
4k1e	1	0.411	2805
4k1e	2	0.643	2340
4k1e	3	0.232	2865
4k1e	4	0.125	3210
4k1e	5	0.589	1939
4k1e	6	0.179	4843
4k1e	7	0.036	5189
4k1e	8	0.196	2985
4k1e	9	0.286	4461
4k1e	10	0.214	4458
3avh	1	0.269	2975
3avh	2	0.231	2622
3avh	3	0.192	3168
3avh	4	0.269	2648
3avh	5	0.500	2138
3avh	6	0.538	2280
3avh	7	0.346	2494
3avh	8	0.885	2155
3avh	9	0.654	1728
3avh	10	0.385	2156
3avn	1	0.346	2932
3avn	2	0.346	2725
3avn	3	0.231	3430
3avn	4	0.154	3359
3avn	5	0.385	2305
3avn	6	0.808	2532
3avn	7	0.115	3317
3avn	8	0.346	2628
3avn	9	0.154	2749
3avn	10	0.154	3325
3wne	1	0.909	1534
3wne	2	0.682	2175
3wne	3	0.682	2074
3wne	4	0.909	1444
3wne	5	0.909	1424
3wne	6	0.864	1314
3wne	7	0.955	1200
3wne	8	0.955	1535
3wne	9	0.682	1635
3wne	10	0.955	1319
5xn3	1	0.286	2909
5xn3	2	0.464	2621
5xn3	3	0.321	3314
5xn3	4	0.179	3260
5xn3	5	0.321	2768
5xn3	6	0.179	3054
5xn3	7	0.214	3004
5xn3	8	0.357	2418
5xn3	9	0.107	3367
5xn3	10	0.464	2089
3avf	1	0.296	2453
3avf	2	0.556	2034
3avf	3	0.444	1913
3avf	4	0.630	2126
3avf	5	0.185	3093
3avf	6	0.630	1949
3avf	7	0.778	2243
3avf	8	0.667	2246
3avf	9	0.296	2576
3avf	10	0.222	3194
4kel	1	0.286	4837
4kel	2	0.159	3684
4kel	3	0.270	2688
4kel	4	0.143	4104
4kel	5	0.063	4918
4kel	6	0.079	3712
4kel	7	0.238	3077
4kel	8	0.270	4736
4kel	9	0.333	2264
4kel	10	0.222	2476
3avk	1	0.821	1980
3avk	2	0.286	2953
3avk	3	0.250	3114
3avk	4	0.250	2415
3avk	5	0.286	2873
3avk	6	0.286	3133
3avk	7	0.536	2517
3avk	8	0.179	3131
3avk	9	0.786	2319
3avk	10	0.143	3061
3p8f	1	0.176	3631
3p8f	2	0.529	1890
3p8f	3	0.441	1602
3p8f	4	0.191	2613
3p8f	5	0.132	4354
3p8f	6	0.029	4423
3p8f	7	0.059	3948
3p8f	8	0.074	4929
3p8f	9	0.118	3949
3p8f	10	0.000	4269
1sfi	1	0.193	3578
1sfi	2	0.632	2488
1sfi	3	0.298	2578
1sfi	4	0.737	1244
1sfi	5	0.333	2460
1sfi	6	0.404	3955
1sfi	7	0.246	2640
1sfi	8	0.298	2438
1sfi	9	0.561	1738
1sfi	10	0.193	3083
3zgc	1	0.485	1901
3zgc	2	0.212	1636
3zgc	3	0.364	1657
3zgc	4	0.061	2045
3zgc	5	0.364	1816
3zgc	6	0.424	1762
3zgc	7	0.333	1605
3zgc	8	0.364	1272
3zgc	9	0.212	1729
3zgc	10	0.152	1548
3avm	1	0.556	1918
3avm	2	0.296	2405
3avm	3	0.407	2811
3avm	4	0.333	2462
3avm	5	0.333	2276
3avm	6	0.185	2884
3avm	7	0.296	2747
3avm	8	0.148	2697
3avm	9	0.185	2966
3avm	10	0.630	2173
3avg	1	0.269	2989
3avg	2	0.846	2048
3avg	3	0.885	2150
3avg	4	0.192	3488
3avg	5	0.231	3589
3avg	6	0.692	2153
3avg	7	0.346	2767
3avg	8	0.962	1856
3avg	9	0.923	2218
3avg	10	0.231	3599
3avj	1	0.344	2694
3avj	2	0.312	2209
3avj	3	0.281	2332
3avj	4	0.344	2167
3avj	5	0.344	2526
3avj	6	0.438	2240
3avj	7	0.281	2194
3avj	8	0.406	2655
3avj	9	0.500	2623
3avj	10	0.844	1136
3ava	1	0.320	3003
3ava	2	0.280	2645
3ava	3	0.280	2844
3ava	4	0.560	2040
3ava	5	0.280	2888
3ava	6	0.440	2815
3ava	7	0.480	2174
3ava	8	0.440	2396
3ava	9	0.280	3035
3ava	10	0.480	2596
