# Supplementary material for: Cyclization and Docking Protocol for Cyclic Peptide–Protein Modeling Using HADDOCK2.4
Source: J Chem Theory Comput. 2022 Jun 2;18(6):4027–40. doi: 10.1021/acs.jctc.2c00075 (PMC9202357; doi:10.1021/acs.jctc.2c00075)
Supplement: Supplementary file 3 — ct2c00075_si_003.xlsx [file ct2c00075_si_003.xlsx]

## Sheet: Sheet1
Name	HADDOCK_rank	Fnat	iRMSD
3avi	1	0.483	2944
3avi	2	0.310	2685
3avi	3	0.207	3132
3avi	4	0.828	1939
3avi	5	0.483	2984
3avi	6	0.310	2977
3avi	7	0.310	3033
3avi	8	0.310	3259
3avi	9	0.345	2532
3avi	10	0.310	2745
3avb	1	0.370	3416
3avb	2	0.778	2057
3avb	3	0.296	2911
3avb	4	0.222	2725
3avb	5	0.815	2344
3avb	6	0.704	1928
3avb	7	0.148	3582
3avb	8	0.741	2441
3avb	9	0.259	3112
3avb	10	0.370	3103
3av9	1	0.179	3437
3av9	2	0.500	2563
3av9	3	0.143	3353
3av9	4	0.250	3403
3av9	5	0.143	3396
3av9	6	0.179	3381
3av9	7	0.750	2044
3av9	8	0.250	3522
3av9	9	0.286	3073
3av9	10	0.250	3513
4k1e	1	0.179	4536
4k1e	2	0.411	2190
4k1e	3	0.196	3051
4k1e	4	0.232	4698
4k1e	5	0.036	5011
4k1e	6	0.018	4931
4k1e	7	0.625	2597
4k1e	8	0.250	2608
4k1e	9	0.357	3513
4k1e	10	0.304	4336
3avh	1	0.423	2972
3avh	2	0.385	2858
3avh	3	0.269	2850
3avh	4	0.269	2809
3avh	5	0.385	2357
3avh	6	0.308	3260
3avh	7	0.385	2461
3avh	8	0.385	2376
3avh	9	0.308	2612
3avh	10	0.346	2459
3avn	1	0.192	3404
3avn	2	0.154	3779
3avn	3	0.154	3545
3avn	4	0.115	3789
3avn	5	0.346	3000
3avn	6	0.115	3897
3avn	7	0.154	3535
3avn	8	0.115	3806
3avn	9	0.192	3518
3avn	10	0.154	4026
3wne	1	0.227	3311
3wne	2	0.500	2415
3wne	3	0.273	2808
3wne	4	0.318	2797
3wne	5	0.682	1795
3wne	6	0.227	3233
3wne	7	0.955	1340
3wne	8	0.864	1191
3wne	9	0.364	2733
3wne	10	0.591	2084
3avf	1	0.852	2361
3avf	2	0.222	3068
3avf	3	0.852	2439
3avf	4	0.222	2976
3avf	5	0.815	2257
3avf	6	0.296	3350
3avf	7	0.111	4028
3avf	8	0.407	2532
3avf	9	0.111	4126
3avf	10	0.370	3198
4kel	1	0.206	4545
4kel	2	0.397	3070
4kel	3	0.159	4366
4kel	4	0.286	4353
4kel	5	0.063	4822
4kel	6	0.079	3246
4kel	7	0.111	3928
4kel	8	0.444	1883
4kel	9	0.016	4784
4kel	10	0.079	4260
3avk	1	0.321	2768
3avk	2	0.393	2627
3avk	3	0.357	2885
3avk	4	0.214	3742
3avk	5	0.071	3703
3avk	6	0.179	3730
3avk	7	0.321	3013
3avk	8	0.321	3394
3avk	9	0.321	3604
3avk	10	0.393	3465
3p8f	1	0.309	3981
3p8f	2	0.191	3418
3p8f	3	0.029	4284
3p8f	4	0.044	4516
3p8f	5	0.088	3972
3p8f	6	0.676	1221
3p8f	7	0.162	4194
3p8f	8	0.500	1856
3p8f	9	0.632	1782
3p8f	10	0.279	3991
1sfi	1	0.281	4477
1sfi	2	0.404	4265
1sfi	3	0.228	2878
1sfi	4	0.228	2643
1sfi	5	0.105	4085
1sfi	6	0.228	2958
1sfi	7	0.193	4278
1sfi	8	0.316	2323
1sfi	9	0.333	2196
1sfi	10	0.807	1541
3zgc	1	0.515	1502
3zgc	2	0.364	1660
3zgc	3	0.273	1958
3zgc	4	0.242	2032
3zgc	5	0.515	1501
3zgc	6	0.091	2009
3zgc	7	0.061	2172
3zgc	8	0.273	1809
3zgc	9	0.455	1443
3zgc	10	0.061	2171
3avm	1	0.370	3589
3avm	2	0.222	3652
3avm	3	0.444	3631
3avm	4	0.222	3498
3avm	5	0.259	3460
3avm	6	0.222	3514
3avm	7	0.296	2932
3avm	8	0.259	3564
3avm	9	0.222	3423
3avm	10	0.333	2481
3avg	1	0.808	2863
3avg	2	0.231	3231
3avg	3	0.231	3285
3avg	4	0.385	3584
3avg	5	0.192	3339
3avg	6	0.462	2852
3avg	7	0.385	2978
3avg	8	0.154	3789
3avg	9	0.192	3387
3avg	10	0.231	3035
3avj	1	0.281	3631
3avj	2	0.375	2758
3avj	3	0.344	2578
3avj	4	0.125	3627
3avj	5	0.312	3017
3avj	6	0.344	2651
3avj	7	0.562	2542
3avj	8	0.281	3514
3avj	9	0.281	2463
3avj	10	0.312	2684
3ava	1	0.320	2846
3ava	2	0.360	2859
3ava	3	0.240	3001
3ava	4	0.160	3741
3ava	5	0.200	3425
3ava	6	0.520	3066
3ava	7	0.400	2650
3ava	8	0.480	2828
3ava	9	0.360	3295
3ava	10	0.320	2914
