# Supplementary material for: Cyclization and Docking Protocol for Cyclic Peptide–Protein Modeling Using HADDOCK2.4
Source: J Chem Theory Comput. 2022 Jun 2;18(6):4027–40. doi: 10.1021/acs.jctc.2c00075 (PMC9202357; doi:10.1021/acs.jctc.2c00075)
Supplement: Supplementary file 4 — ct2c00075_si_004.xlsx [file ct2c00075_si_004.xlsx]

## Sheet: Sheet1
Name	HADDOCK_rank	Fnat	iRMSD
5wxr	1	0.107	3525
5wxr	2	0.714	1848
5wxr	3	0.214	3464
5wxr	4	0.018	3576
5wxr	5	0.054	3709
5wxr	6	0.107	3679
5wxr	7	0.143	3815
5wxr	8	0.179	4024
5wxr	9	0.625	1670
5wxr	10	0.143	3596
4ou3	1	0.447	1765
4ou3	2	0.289	2260
4ou3	3	0.211	2308
4ou3	4	0.868	0.611
4ou3	5	0.816	0.611
4ou3	6	0.316	2035
4ou3	7	0.395	1877
4ou3	8	0.658	0.961
4ou3	9	0.737	0.720
4ou3	10	0.789	0.586
5th2	1	0.339	4026
5th2	2	0.214	3852
5th2	3	0.143	2516
5th2	4	0.125	3822
5th2	5	0.179	3483
5th2	6	0.232	3939
5th2	7	0.143	3554
5th2	8	0.071	3058
5th2	9	0.357	1947
5th2	10	0.196	3958
3p72	1	0.268	3066
3p72	2	0.220	2884
3p72	3	0.171	3240
3p72	4	0.146	3030
3p72	5	0.220	3025
3p72	6	0.366	3008
3p72	7	0.171	3115
3p72	8	0.146	3133
3p72	9	0.268	2911
3p72	10	0.195	2845
5djc	1	0.600	2450
5djc	2	0.222	5426
5djc	3	0.467	3046
5djc	4	0.044	4920
5djc	5	0.178	5416
5djc	6	0.200	2580
5djc	7	0.089	4836
5djc	8	0.111	4320
5djc	9	0.200	3131
5djc	10	0.133	3463
3wnf	1	0.774	1060
3wnf	2	0.774	1146
3wnf	3	0.806	1209
3wnf	4	0.710	1028
3wnf	5	0.774	1155
3wnf	6	0.774	1207
3wnf	7	0.742	1192
3wnf	8	0.387	1900
3wnf	9	0.419	1972
3wnf	10	0.839	1212
4m1d	1	0.077	5452
4m1d	2	0.308	4995
4m1d	3	0.000	4406
4m1d	4	0.231	4562
4m1d	5	0.154	6346
4m1d	6	0.308	4277
4m1d	7	0.077	5085
4m1d	8	0.077	4587
4m1d	9	0.231	4215
4m1d	10	0.385	3584
5eoc	1	0.114	5033
5eoc	2	0.114	5062
5eoc	3	0.114	5317
5eoc	4	0.086	5537
5eoc	5	0.171	4728
5eoc	6	0.200	5882
5eoc	7	0.314	4721
5eoc	8	0.200	5003
5eoc	9	0.286	4003
5eoc	10	0.229	4300
1smf	1	0.705	1286
1smf	2	0.341	2582
1smf	3	0.659	1312
1smf	4	0.727	1338
1smf	5	0.545	2195
1smf	6	0.591	2033
1smf	7	0.341	2619
1smf	8	0.409	2468
1smf	9	0.409	2563
1smf	10	0.659	1913
4ib5	1	0.086	4236
4ib5	2	0.029	4539
4ib5	3	0.257	4012
4ib5	4	0.143	4624
4ib5	5	0.229	3287
4ib5	6	0.086	3913
4ib5	7	0.171	4313
4ib5	8	0.086	4852
4ib5	9	0.200	4458
4ib5	10	0.086	4493
5h5q	1	0.333	5155
5h5q	2	0.128	3833
5h5q	3	0.103	6267
5h5q	4	0.000	4743
5h5q	5	0.205	2921
5h5q	6	0.026	5400
5h5q	7	0.231	2767
5h5q	8	0.154	5942
5h5q	9	0.026	4897
5h5q	10	0.231	4469
2ck0	1	0.147	4231
2ck0	2	0.147	4746
2ck0	3	0.647	2547
2ck0	4	0.353	3950
2ck0	5	0.500	3254
2ck0	6	0.471	2981
2ck0	7	0.206	3980
2ck0	8	0.176	3831
2ck0	9	0.147	4424
2ck0	10	0.382	3091
