# Supplementary material for: Cyclization and Docking Protocol for Cyclic Peptide–Protein Modeling Using HADDOCK2.4
Source: J Chem Theory Comput. 2022 Jun 2;18(6):4027–40. doi: 10.1021/acs.jctc.2c00075 (PMC9202357; doi:10.1021/acs.jctc.2c00075)
Supplement: Supplementary file 5 — ct2c00075_si_005.xlsx [file ct2c00075_si_005.xlsx]

## Sheet: Sheet1
Name	HADDOCK_rank	Fnat	iRMSD
5wxr	1	0.482	2300
5wxr	2	0.071	3659
5wxr	3	0.018	3862
5wxr	4	0.036	3715
5wxr	5	0.464	1525
5wxr	6	0.643	1486
5wxr	7	0.411	2495
5wxr	8	0.232	2712
5wxr	9	0.054	4003
5wxr	10	0.500	1855
4ou3	1	0.342	2489
4ou3	2	0.368	2483
4ou3	3	0.368	2408
4ou3	4	0.395	2355
4ou3	5	0.342	2484
4ou3	6	0.395	1725
4ou3	7	0.263	2233
4ou3	8	0.342	2507
4ou3	9	0.158	2895
4ou3	10	0.342	2006
3p72	1	0.122	3053
3p72	2	0.171	3666
3p72	3	0.098	3517
3p72	4	0.049	3143
3p72	5	0.171	2708
3p72	6	0.171	2937
3p72	7	0.244	3489
3p72	8	0.293	2946
3p72	9	0.098	3572
3p72	10	0.000	3011
5djc	1	0.244	5113
5djc	2	0.089	5221
5djc	3	0.289	3693
5djc	4	0.289	3949
5djc	5	0.222	4837
5djc	6	0.267	4857
5djc	7	0.178	4946
5djc	8	0.222	4091
5djc	9	0.444	2948
5djc	10	0.200	5302
3wnf	1	1000	1150
3wnf	2	0.710	1501
3wnf	3	0.839	1436
3wnf	4	0.742	1346
3wnf	5	0.677	1294
3wnf	6	0.387	2158
3wnf	7	0.806	1205
3wnf	8	0.645	1517
3wnf	9	0.806	1632
3wnf	10	0.387	1837
1smf	1	0.523	1344
1smf	2	0.432	1955
1smf	3	0.750	1121
1smf	4	0.386	2502
1smf	5	0.705	1010
1smf	6	0.477	1957
1smf	7	0.568	1293
1smf	8	0.409	2200
1smf	9	0.386	2334
1smf	10	0.500	2056
4ib5	1	0.029	7079
4ib5	2	0.257	2723
4ib5	3	0.143	4005
4ib5	4	0.200	4322
4ib5	5	0.371	3268
4ib5	6	0.314	4142
4ib5	7	0.086	4906
4ib5	8	0.029	5232
4ib5	9	0.086	3698
4ib5	10	0.057	5101
5h5q	1	0.051	4079
5h5q	2	0.410	5987
5h5q	3	0.179	6178
5h5q	4	0.205	3048
5h5q	5	0.077	6384
5h5q	6	0.282	4128
5h5q	7	0.333	3261
5h5q	8	0.077	4659
5h5q	9	0.128	4257
5h5q	10	0.103	5907
